# Supplementary material for: PyBox–La(OTf)3-Catalyzed Enantioselective Diels–Alder Cycloadditions of 2-Alkenoylpyridines with Cyclopentadiene
Source: Molecules. 2024 Jun 22;29(13):2978. doi: 10.3390/molecules29132978 (PMC11243330; doi:10.3390/molecules29132978)
Supplement: Supplementary file 1 [file molecules-29-02978-s001.zip]

Archive with 1 entries (1 files):
- molecules-3023295-supplementary.pdf
